# Supplementary material for: Smart Devices and Multimodal Systems for Mental Health Monitoring: From Theory to Application
Source: Bioengineering (Basel). 2026 Jan 29;13(2):165. doi: 10.3390/bioengineering13020165 (PMC12938191; doi:10.3390/bioengineering13020165)
Supplement: Supplementary file 1 [file bioengineering-13-00165-s001.zip]

Archive with 1 entries (1 files):
- bioengineering-4050286-supplementary.pdf
